# Supplementary material for: Three new species of Ametadoria Townsend (Diptera: Tachinidae) from Area de Conservación Guanacaste, Costa Rica
Source: Biodivers Data J. 2015 Aug 10;(3):e5039. doi: 10.3897/BDJ.3.e5039 (PMC4562168; doi:10.3897/BDJ.3.e5039)
Supplement: XML Treatment for Ametadoria karolramosae [file BDJ.3.e5039-treatment1.xml]

<!DOCTYPE tp:taxon-treatment
  PUBLIC "-//TaxonX//DTD Taxonomic Treatment Publishing DTD v0 20100105//EN" "tax-treatment-NSO.dtd">
<tp:taxon-treatment xmlns:tp="http://www.plazi.org/taxpub"><tp:treatment-meta><mixed-citation publication-type="journal"><person-group><name><surname>Fleming</surname><given-names>AJ</given-names></name><name><surname>Wood</surname><given-names>D. Monty</given-names></name><name><surname>Smith</surname><given-names>M. Alex</given-names></name><name><surname>Hallwachs</surname><given-names>Winnie</given-names></name><name><surname>Janzen</surname><given-names>Daniel</given-names></name></person-group><article-title>Three new species of <italic><tp:taxon-name><tp:taxon-name-part taxon-name-part-type="genus">Ametadoria</tp:taxon-name-part></tp:taxon-name></italic> Townsend (<tp:taxon-name><tp:taxon-name-part taxon-name-part-type="order">Diptera</tp:taxon-name-part></tp:taxon-name>: <tp:taxon-name><tp:taxon-name-part taxon-name-part-type="family">Tachinidae</tp:taxon-name-part></tp:taxon-name>) from Area de Conservación Guanacaste, Costa Rica</article-title><source>Biodivers Data J</source><day>10</day><month>8</month><year>2015</year><volume>2015</volume><issue>3</issue><pub-id pub-id-type="doi">10.3897/BDJ.3.e5039</pub-id></mixed-citation></tp:treatment-meta><tp:nomenclature><tp:taxon-name><tp:taxon-name-part taxon-name-part-type="genus">Ametadoria</tp:taxon-name-part> <tp:taxon-name-part taxon-name-part-type="species">karolramosae</tp:taxon-name-part><object-id xmlns:xlink="http://www.w3.org/1999/xlink" content-type="zoobank" xlink:type="simple" object-id-type="ZooBank">urn:lsid:zoobank.org:act:023E0520-B1AC-4D15-B528-C9B2B0E372F4</object-id></tp:taxon-name><tp:taxon-authority>Fleming &amp; Wood</tp:taxon-authority><tp:taxon-status xmlns:xlink="http://www.w3.org/1999/xlink" xlink:type="simple">sp. n.</tp:taxon-status></tp:nomenclature><tp:treatment-sec sec-type="materials"><title>Materials</title><list list-type="alpha-lower" list-content="occurrences"><list-item><p><bold>Type status:</bold> <named-content xmlns:xlink="http://www.w3.org/1999/xlink" content-type="dwc:typeStatus" xlink:type="simple">Holotype</named-content>. <bold>Occurrence:</bold> occurrenceDetails: <named-content xmlns:xlink="http://www.w3.org/1999/xlink" content-type="dwc:occurrenceDetails" xlink:type="simple"><ext-link ext-link-type="uri" xlink:href="http://janzen.sas.upenn.edu" xlink:type="simple">http://janzen.sas.upenn.edu</ext-link></named-content>; catalogNumber: <named-content xmlns:xlink="http://www.w3.org/1999/xlink" content-type="dwc:catalogNumber" xlink:type="simple">DHJPAR0040115</named-content>; recordedBy: <named-content xmlns:xlink="http://www.w3.org/1999/xlink" content-type="dwc:recordedBy" xlink:type="simple">D.H. Janzen, W. Hallwachs &amp; Guillermo Pereira</named-content>; individualID: <named-content xmlns:xlink="http://www.w3.org/1999/xlink" content-type="dwc:individualID" xlink:type="simple">DHJPAR0040115</named-content>; individualCount: <named-content xmlns:xlink="http://www.w3.org/1999/xlink" content-type="dwc:individualCount" xlink:type="simple">1</named-content>; sex: <named-content xmlns:xlink="http://www.w3.org/1999/xlink" content-type="dwc:sex" xlink:type="simple">M</named-content>; lifeStage: <named-content xmlns:xlink="http://www.w3.org/1999/xlink" content-type="dwc:lifeStage" xlink:type="simple">adult</named-content>; preparations: <named-content xmlns:xlink="http://www.w3.org/1999/xlink" content-type="dwc:preparations" xlink:type="simple">pinned</named-content>; otherCatalogNumbers: <named-content xmlns:xlink="http://www.w3.org/1999/xlink" content-type="dwc:otherCatalogNumbers" xlink:type="simple">10-SRNP-13805</named-content>; <bold>Taxon:</bold> scientificName: <named-content xmlns:xlink="http://www.w3.org/1999/xlink" content-type="dwc:scientificName" xlink:type="simple">Ametadoria karolramosae</named-content>; phylum: <named-content xmlns:xlink="http://www.w3.org/1999/xlink" content-type="dwc:phylum" xlink:type="simple"><tp:taxon-name><tp:taxon-name-part taxon-name-part-type="phylum">Arthropoda</tp:taxon-name-part></tp:taxon-name></named-content>; class: <named-content xmlns:xlink="http://www.w3.org/1999/xlink" content-type="dwc:class" xlink:type="simple"><tp:taxon-name><tp:taxon-name-part taxon-name-part-type="class">Insecta</tp:taxon-name-part></tp:taxon-name></named-content>; order: <named-content xmlns:xlink="http://www.w3.org/1999/xlink" content-type="dwc:order" xlink:type="simple"><tp:taxon-name><tp:taxon-name-part taxon-name-part-type="order">Diptera</tp:taxon-name-part></tp:taxon-name></named-content>; family: <named-content xmlns:xlink="http://www.w3.org/1999/xlink" content-type="dwc:family" xlink:type="simple"><tp:taxon-name><tp:taxon-name-part taxon-name-part-type="family">Tachinidae</tp:taxon-name-part></tp:taxon-name></named-content>; genus: <named-content xmlns:xlink="http://www.w3.org/1999/xlink" content-type="dwc:genus" xlink:type="simple"><tp:taxon-name><tp:taxon-name-part taxon-name-part-type="genus">Ametadoria</tp:taxon-name-part></tp:taxon-name></named-content>; specificEpithet: <named-content xmlns:xlink="http://www.w3.org/1999/xlink" content-type="dwc:specificEpithet" xlink:type="simple">karolramosae</named-content>; scientificNameAuthorship: <named-content xmlns:xlink="http://www.w3.org/1999/xlink" content-type="dwc:scientificNameAuthorship" xlink:type="simple">Fleming &amp; Wood, 2015</named-content>; <bold>Location:</bold> continent: <named-content xmlns:xlink="http://www.w3.org/1999/xlink" content-type="dwc:continent" xlink:type="simple">Central America</named-content>; country: <named-content xmlns:xlink="http://www.w3.org/1999/xlink" content-type="dwc:country" xlink:type="simple">Costa Rica</named-content>; countryCode: <named-content xmlns:xlink="http://www.w3.org/1999/xlink" content-type="dwc:countryCode" xlink:type="simple">CR</named-content>; stateProvince: <named-content xmlns:xlink="http://www.w3.org/1999/xlink" content-type="dwc:stateProvince" xlink:type="simple">Guanacaste</named-content>; county: <named-content xmlns:xlink="http://www.w3.org/1999/xlink" content-type="dwc:county" xlink:type="simple">Area de Conservación Guanacaste</named-content>; locality: <named-content xmlns:xlink="http://www.w3.org/1999/xlink" content-type="dwc:locality" xlink:type="simple">Sector Santa Rosa</named-content>; verbatimLocality: <named-content xmlns:xlink="http://www.w3.org/1999/xlink" content-type="dwc:verbatimLocality" xlink:type="simple">Area Administrativa</named-content>; verbatimElevation: <named-content xmlns:xlink="http://www.w3.org/1999/xlink" content-type="dwc:verbatimElevation" xlink:type="simple">295</named-content>; verbatimLatitude: <named-content xmlns:xlink="http://www.w3.org/1999/xlink" content-type="dwc:verbatimLatitude" xlink:type="simple">10.838</named-content>; verbatimLongitude: <named-content xmlns:xlink="http://www.w3.org/1999/xlink" content-type="dwc:verbatimLongitude" xlink:type="simple">-85.619</named-content>; verbatimCoordinateSystem: <named-content xmlns:xlink="http://www.w3.org/1999/xlink" content-type="dwc:verbatimCoordinateSystem" xlink:type="simple">Decimal</named-content>; decimalLatitude: <named-content xmlns:xlink="http://www.w3.org/1999/xlink" content-type="dwc:decimalLatitude" xlink:type="simple">10.838</named-content>; decimalLongitude: <named-content xmlns:xlink="http://www.w3.org/1999/xlink" content-type="dwc:decimalLongitude" xlink:type="simple">-85.619</named-content>; <bold>Identification:</bold> identifiedBy: <named-content xmlns:xlink="http://www.w3.org/1999/xlink" content-type="dwc:identifiedBy" xlink:type="simple">Fleming &amp; Wood</named-content>; dateIdentified: <named-content xmlns:xlink="http://www.w3.org/1999/xlink" content-type="dwc:dateIdentified" xlink:type="simple">2014</named-content>; <bold>Event:</bold> samplingProtocol: <named-content xmlns:xlink="http://www.w3.org/1999/xlink" content-type="dwc:samplingProtocol" xlink:type="simple">reared from caterpillar of unidentified <tp:taxon-name><tp:taxon-name-part taxon-name-part-type="family">Zygaenidae</tp:taxon-name-part></tp:taxon-name></named-content>; verbatimEventDate: <named-content xmlns:xlink="http://www.w3.org/1999/xlink" content-type="dwc:verbatimEventDate" xlink:type="simple">Aug-24-2010</named-content>; <bold>Record Level:</bold> language: <named-content xmlns:xlink="http://www.w3.org/1999/xlink" content-type="dwc:language" xlink:type="simple">en</named-content>; institutionCode: <named-content xmlns:xlink="http://www.w3.org/1999/xlink" content-type="dwc:institutionCode" xlink:type="simple">CNC</named-content>; collectionCode: <named-content xmlns:xlink="http://www.w3.org/1999/xlink" content-type="dwc:collectionCode" xlink:type="simple">Insects</named-content>; basisOfRecord: <named-content xmlns:xlink="http://www.w3.org/1999/xlink" content-type="dwc:basisOfRecord" xlink:type="simple">Pinned Specimen</named-content></p></list-item><list-item><p><bold>Type status:</bold> <named-content xmlns:xlink="http://www.w3.org/1999/xlink" content-type="dwc:typeStatus" xlink:type="simple">Paratype</named-content>. <bold>Occurrence:</bold> occurrenceDetails: <named-content xmlns:xlink="http://www.w3.org/1999/xlink" content-type="dwc:occurrenceDetails" xlink:type="simple"><ext-link ext-link-type="uri" xlink:href="http://janzen.sas.upenn.edu" xlink:type="simple">http://janzen.sas.upenn.edu</ext-link></named-content>; catalogNumber: <named-content xmlns:xlink="http://www.w3.org/1999/xlink" content-type="dwc:catalogNumber" xlink:type="simple">DHJPAR0040803</named-content>; recordedBy: <named-content xmlns:xlink="http://www.w3.org/1999/xlink" content-type="dwc:recordedBy" xlink:type="simple">D.H. Janzen, W. Hallwachs &amp; Guillermo Pereira</named-content>; individualID: <named-content xmlns:xlink="http://www.w3.org/1999/xlink" content-type="dwc:individualID" xlink:type="simple">DHJPAR0040803</named-content>; individualCount: <named-content xmlns:xlink="http://www.w3.org/1999/xlink" content-type="dwc:individualCount" xlink:type="simple">1</named-content>; sex: <named-content xmlns:xlink="http://www.w3.org/1999/xlink" content-type="dwc:sex" xlink:type="simple">M</named-content>; lifeStage: <named-content xmlns:xlink="http://www.w3.org/1999/xlink" content-type="dwc:lifeStage" xlink:type="simple">adult</named-content>; preparations: <named-content xmlns:xlink="http://www.w3.org/1999/xlink" content-type="dwc:preparations" xlink:type="simple">pinned</named-content>; otherCatalogNumbers: <named-content xmlns:xlink="http://www.w3.org/1999/xlink" content-type="dwc:otherCatalogNumbers" xlink:type="simple">10-SRNP-13780</named-content>; <bold>Taxon:</bold> scientificName: <named-content xmlns:xlink="http://www.w3.org/1999/xlink" content-type="dwc:scientificName" xlink:type="simple">Ametadoria karolramosae</named-content>; phylum: <named-content xmlns:xlink="http://www.w3.org/1999/xlink" content-type="dwc:phylum" xlink:type="simple"><tp:taxon-name><tp:taxon-name-part taxon-name-part-type="phylum">Arthropoda</tp:taxon-name-part></tp:taxon-name></named-content>; class: <named-content xmlns:xlink="http://www.w3.org/1999/xlink" content-type="dwc:class" xlink:type="simple"><tp:taxon-name><tp:taxon-name-part taxon-name-part-type="class">Insecta</tp:taxon-name-part></tp:taxon-name></named-content>; order: <named-content xmlns:xlink="http://www.w3.org/1999/xlink" content-type="dwc:order" xlink:type="simple"><tp:taxon-name><tp:taxon-name-part taxon-name-part-type="order">Diptera</tp:taxon-name-part></tp:taxon-name></named-content>; family: <named-content xmlns:xlink="http://www.w3.org/1999/xlink" content-type="dwc:family" xlink:type="simple"><tp:taxon-name><tp:taxon-name-part taxon-name-part-type="family">Tachinidae</tp:taxon-name-part></tp:taxon-name></named-content>; genus: <named-content xmlns:xlink="http://www.w3.org/1999/xlink" content-type="dwc:genus" xlink:type="simple"><tp:taxon-name><tp:taxon-name-part taxon-name-part-type="genus">Ametadoria</tp:taxon-name-part></tp:taxon-name></named-content>; specificEpithet: <named-content xmlns:xlink="http://www.w3.org/1999/xlink" content-type="dwc:specificEpithet" xlink:type="simple">karolramosae</named-content>; scientificNameAuthorship: <named-content xmlns:xlink="http://www.w3.org/1999/xlink" content-type="dwc:scientificNameAuthorship" xlink:type="simple">Fleming &amp; Wood, 2015</named-content>; <bold>Location:</bold> continent: <named-content xmlns:xlink="http://www.w3.org/1999/xlink" content-type="dwc:continent" xlink:type="simple">Central America</named-content>; country: <named-content xmlns:xlink="http://www.w3.org/1999/xlink" content-type="dwc:country" xlink:type="simple">Costa Rica</named-content>; countryCode: <named-content xmlns:xlink="http://www.w3.org/1999/xlink" content-type="dwc:countryCode" xlink:type="simple">CR</named-content>; stateProvince: <named-content xmlns:xlink="http://www.w3.org/1999/xlink" content-type="dwc:stateProvince" xlink:type="simple">Guanacaste</named-content>; county: <named-content xmlns:xlink="http://www.w3.org/1999/xlink" content-type="dwc:county" xlink:type="simple">Area de Conservación Guanacaste</named-content>; locality: <named-content xmlns:xlink="http://www.w3.org/1999/xlink" content-type="dwc:locality" xlink:type="simple">Sector Santa Rosa</named-content>; verbatimLocality: <named-content xmlns:xlink="http://www.w3.org/1999/xlink" content-type="dwc:verbatimLocality" xlink:type="simple">Area Administrativa</named-content>; verbatimElevation: <named-content xmlns:xlink="http://www.w3.org/1999/xlink" content-type="dwc:verbatimElevation" xlink:type="simple">295</named-content>; verbatimLatitude: <named-content xmlns:xlink="http://www.w3.org/1999/xlink" content-type="dwc:verbatimLatitude" xlink:type="simple">10.838</named-content>; verbatimLongitude: <named-content xmlns:xlink="http://www.w3.org/1999/xlink" content-type="dwc:verbatimLongitude" xlink:type="simple">-85.619</named-content>; verbatimCoordinateSystem: <named-content xmlns:xlink="http://www.w3.org/1999/xlink" content-type="dwc:verbatimCoordinateSystem" xlink:type="simple">Decimal</named-content>; decimalLatitude: <named-content xmlns:xlink="http://www.w3.org/1999/xlink" content-type="dwc:decimalLatitude" xlink:type="simple">10.838</named-content>; decimalLongitude: <named-content xmlns:xlink="http://www.w3.org/1999/xlink" content-type="dwc:decimalLongitude" xlink:type="simple">-85.619</named-content>; <bold>Identification:</bold> identifiedBy: <named-content xmlns:xlink="http://www.w3.org/1999/xlink" content-type="dwc:identifiedBy" xlink:type="simple">Fleming &amp; Wood</named-content>; dateIdentified: <named-content xmlns:xlink="http://www.w3.org/1999/xlink" content-type="dwc:dateIdentified" xlink:type="simple">2014</named-content>; <bold>Event:</bold> samplingProtocol: <named-content xmlns:xlink="http://www.w3.org/1999/xlink" content-type="dwc:samplingProtocol" xlink:type="simple">reared from caterpillar of unidentified <tp:taxon-name><tp:taxon-name-part taxon-name-part-type="family">Zygaenidae</tp:taxon-name-part></tp:taxon-name></named-content>; verbatimEventDate: <named-content xmlns:xlink="http://www.w3.org/1999/xlink" content-type="dwc:verbatimEventDate" xlink:type="simple">Sep-06-2010</named-content>; <bold>Record Level:</bold> language: <named-content xmlns:xlink="http://www.w3.org/1999/xlink" content-type="dwc:language" xlink:type="simple">en</named-content>; institutionCode: <named-content xmlns:xlink="http://www.w3.org/1999/xlink" content-type="dwc:institutionCode" xlink:type="simple">CNC</named-content>; collectionCode: <named-content xmlns:xlink="http://www.w3.org/1999/xlink" content-type="dwc:collectionCode" xlink:type="simple">Insects</named-content>; basisOfRecord: <named-content xmlns:xlink="http://www.w3.org/1999/xlink" content-type="dwc:basisOfRecord" xlink:type="simple">Pinned Specimen</named-content></p></list-item><list-item><p><bold>Type status:</bold> <named-content xmlns:xlink="http://www.w3.org/1999/xlink" content-type="dwc:typeStatus" xlink:type="simple">Paratype</named-content>. <bold>Occurrence:</bold> occurrenceDetails: <named-content xmlns:xlink="http://www.w3.org/1999/xlink" content-type="dwc:occurrenceDetails" xlink:type="simple"><ext-link ext-link-type="uri" xlink:href="http://janzen.sas.upenn.edu" xlink:type="simple">http://janzen.sas.upenn.edu</ext-link></named-content>; catalogNumber: <named-content xmlns:xlink="http://www.w3.org/1999/xlink" content-type="dwc:catalogNumber" xlink:type="simple">DHJPAR0040114</named-content>; recordedBy: <named-content xmlns:xlink="http://www.w3.org/1999/xlink" content-type="dwc:recordedBy" xlink:type="simple">D.H. Janzen, W. Hallwachs &amp; Guillermo Pereira</named-content>; individualID: <named-content xmlns:xlink="http://www.w3.org/1999/xlink" content-type="dwc:individualID" xlink:type="simple">DHJPAR0040114</named-content>; individualCount: <named-content xmlns:xlink="http://www.w3.org/1999/xlink" content-type="dwc:individualCount" xlink:type="simple">1</named-content>; sex: <named-content xmlns:xlink="http://www.w3.org/1999/xlink" content-type="dwc:sex" xlink:type="simple">F</named-content>; lifeStage: <named-content xmlns:xlink="http://www.w3.org/1999/xlink" content-type="dwc:lifeStage" xlink:type="simple">adult</named-content>; preparations: <named-content xmlns:xlink="http://www.w3.org/1999/xlink" content-type="dwc:preparations" xlink:type="simple">pinned</named-content>; otherCatalogNumbers: <named-content xmlns:xlink="http://www.w3.org/1999/xlink" content-type="dwc:otherCatalogNumbers" xlink:type="simple">10-SRNP-13800</named-content>; <bold>Taxon:</bold> scientificName: <named-content xmlns:xlink="http://www.w3.org/1999/xlink" content-type="dwc:scientificName" xlink:type="simple">Ametadoria karolramosae</named-content>; phylum: <named-content xmlns:xlink="http://www.w3.org/1999/xlink" content-type="dwc:phylum" xlink:type="simple"><tp:taxon-name><tp:taxon-name-part taxon-name-part-type="phylum">Arthropoda</tp:taxon-name-part></tp:taxon-name></named-content>; class: <named-content xmlns:xlink="http://www.w3.org/1999/xlink" content-type="dwc:class" xlink:type="simple"><tp:taxon-name><tp:taxon-name-part taxon-name-part-type="class">Insecta</tp:taxon-name-part></tp:taxon-name></named-content>; order: <named-content xmlns:xlink="http://www.w3.org/1999/xlink" content-type="dwc:order" xlink:type="simple"><tp:taxon-name><tp:taxon-name-part taxon-name-part-type="order">Diptera</tp:taxon-name-part></tp:taxon-name></named-content>; family: <named-content xmlns:xlink="http://www.w3.org/1999/xlink" content-type="dwc:family" xlink:type="simple"><tp:taxon-name><tp:taxon-name-part taxon-name-part-type="family">Tachinidae</tp:taxon-name-part></tp:taxon-name></named-content>; genus: <named-content xmlns:xlink="http://www.w3.org/1999/xlink" content-type="dwc:genus" xlink:type="simple"><tp:taxon-name><tp:taxon-name-part taxon-name-part-type="genus">Ametadoria</tp:taxon-name-part></tp:taxon-name></named-content>; specificEpithet: <named-content xmlns:xlink="http://www.w3.org/1999/xlink" content-type="dwc:specificEpithet" xlink:type="simple">karolramosae</named-content>; scientificNameAuthorship: <named-content xmlns:xlink="http://www.w3.org/1999/xlink" content-type="dwc:scientificNameAuthorship" xlink:type="simple">Fleming &amp; Wood, 2015</named-content>; <bold>Location:</bold> continent: <named-content xmlns:xlink="http://www.w3.org/1999/xlink" content-type="dwc:continent" xlink:type="simple">Central America</named-content>; country: <named-content xmlns:xlink="http://www.w3.org/1999/xlink" content-type="dwc:country" xlink:type="simple">Costa Rica</named-content>; countryCode: <named-content xmlns:xlink="http://www.w3.org/1999/xlink" content-type="dwc:countryCode" xlink:type="simple">CR</named-content>; stateProvince: <named-content xmlns:xlink="http://www.w3.org/1999/xlink" content-type="dwc:stateProvince" xlink:type="simple">Guanacaste</named-content>; county: <named-content xmlns:xlink="http://www.w3.org/1999/xlink" content-type="dwc:county" xlink:type="simple">Area de Conservación Guanacaste</named-content>; locality: <named-content xmlns:xlink="http://www.w3.org/1999/xlink" content-type="dwc:locality" xlink:type="simple">Sector Santa Rosa</named-content>; verbatimLocality: <named-content xmlns:xlink="http://www.w3.org/1999/xlink" content-type="dwc:verbatimLocality" xlink:type="simple">Area Administrativa</named-content>; verbatimElevation: <named-content xmlns:xlink="http://www.w3.org/1999/xlink" content-type="dwc:verbatimElevation" xlink:type="simple">295</named-content>; verbatimLatitude: <named-content xmlns:xlink="http://www.w3.org/1999/xlink" content-type="dwc:verbatimLatitude" xlink:type="simple">10.838</named-content>; verbatimLongitude: <named-content xmlns:xlink="http://www.w3.org/1999/xlink" content-type="dwc:verbatimLongitude" xlink:type="simple">-85.619</named-content>; verbatimCoordinateSystem: <named-content xmlns:xlink="http://www.w3.org/1999/xlink" content-type="dwc:verbatimCoordinateSystem" xlink:type="simple">Decimal</named-content>; decimalLatitude: <named-content xmlns:xlink="http://www.w3.org/1999/xlink" content-type="dwc:decimalLatitude" xlink:type="simple">10.838</named-content>; decimalLongitude: <named-content xmlns:xlink="http://www.w3.org/1999/xlink" content-type="dwc:decimalLongitude" xlink:type="simple">-85.619</named-content>; <bold>Identification:</bold> identifiedBy: <named-content xmlns:xlink="http://www.w3.org/1999/xlink" content-type="dwc:identifiedBy" xlink:type="simple">Fleming &amp; Wood</named-content>; dateIdentified: <named-content xmlns:xlink="http://www.w3.org/1999/xlink" content-type="dwc:dateIdentified" xlink:type="simple">2014</named-content>; <bold>Event:</bold> samplingProtocol: <named-content xmlns:xlink="http://www.w3.org/1999/xlink" content-type="dwc:samplingProtocol" xlink:type="simple">reared from caterpillar of unidentified <tp:taxon-name><tp:taxon-name-part taxon-name-part-type="family">Zygaenidae</tp:taxon-name-part></tp:taxon-name></named-content>; verbatimEventDate: <named-content xmlns:xlink="http://www.w3.org/1999/xlink" content-type="dwc:verbatimEventDate" xlink:type="simple">Aug-24-2010</named-content>; <bold>Record Level:</bold> language: <named-content xmlns:xlink="http://www.w3.org/1999/xlink" content-type="dwc:language" xlink:type="simple">en</named-content>; institutionCode: <named-content xmlns:xlink="http://www.w3.org/1999/xlink" content-type="dwc:institutionCode" xlink:type="simple">CNC</named-content>; collectionCode: <named-content xmlns:xlink="http://www.w3.org/1999/xlink" content-type="dwc:collectionCode" xlink:type="simple">Insects</named-content>; basisOfRecord: <named-content xmlns:xlink="http://www.w3.org/1999/xlink" content-type="dwc:basisOfRecord" xlink:type="simple">Pinned Specimen</named-content></p></list-item></list></tp:treatment-sec><tp:treatment-sec sec-type="Description"><title>Description</title><p><bold>Male</bold> (Fig. <xref ref-type="fig" rid="F1237634">2</xref><xref ref-type="fig" rid="F1237639">a</xref>, <xref ref-type="fig" rid="F1237640">b</xref>, <xref ref-type="fig" rid="F1237641">c</xref>). <bold>Head</bold> (Fig. <xref ref-type="fig" rid="F1237634">2</xref><xref ref-type="fig" rid="F1237641">c</xref>): frontal vitta dark black, narrowed apically to slightly less than the width of the ocellar triangle, fronto-orbital plate 2X as wide as frontal vitta; ocellar bristles half as long as arista; frontal bristles extending below level of arista by width of one bristle; small black hairs intermingled with frontal bristles all along the parafrontal, extending to level of pedicel; antenna black; arista black, minutely pubescent at its base, and bare at its tip; proclinate orbital bristles absent; fronto-orbital plate mostly silver, except for gold tinge along the margin of the frontal vitta; parafacial silver; palpus yellow and haired at its tip; gena 1/10 height of head. <bold>Thorax</bold> (Fig. <xref ref-type="fig" rid="F1237634">2</xref><xref ref-type="fig" rid="F1237639">a</xref>, <xref ref-type="fig" rid="F1237640">b</xref>): grayish-gold when viewed dorsally, with four longitudinal dark gray vittae; scutellum bearing slightly yellow gray tomentosity occupying 1/2 or more of its distal end, darkened along its anterior edge (this tomentosity extending to underside of scutellum). Legs black; anteroventral surface of hind femur bearing 5–6 long erect bristles of irregular length and irregularly spaced; anteroventral surface of hind tibia with tightly adpressed, short and regularly spaced hairs, anterodorsal surface with a regularly spaced comb of bristles 2X as long as leg is wide, 1 bristle on each of the anterodorsal, anteroventral, posterodorsal and posteroventral surfaces of the tibia, 2X as long as the surrounding bristles. Wing (Fig. <xref ref-type="fig" rid="F1237634">2</xref><xref ref-type="fig" rid="F1237639">a</xref>): pale smoky yellowish in color, with 1 solitary spine at the base of R<sub>2+</sub><sub>3</sub>; calypter pale translucent, haired along its margins. <bold>Abdomen</bold> (Fig. <xref ref-type="fig" rid="F1237634">2</xref><xref ref-type="fig" rid="F1237639">a</xref>): ground color of abdominal tergites dark brown, appearing shiny black dorsally, with bright brassy tomentose bands covering up to 1/2 of the anterior margins of abdominal tg 3, 4, and 5, these bands wrapping around to the underside of the abdomen; tg 3, 4 and 5 possessing median marginal bristles, syntergite 1+2 possessing reduced median marginals, only 2X as long as abdominal setulae. Ventrolateral surface of syntergite 1+2, tg 3, and tg 4 orange. Sex patches present on ventral surface of tg 4, and tg 5. <bold>Terminalia</bold> (Figs <xref ref-type="fig" rid="F1237654">5</xref><xref ref-type="fig" rid="F1237659">a</xref>, <xref ref-type="fig" rid="F1237663">6</xref><xref ref-type="fig" rid="F1237668">a</xref>, <xref ref-type="fig" rid="F1237672">7</xref><xref ref-type="fig" rid="F1237677">a</xref>): sternite 5 with deep U-shaped median cleft, forming two rounded outer lobes, these covered in dense tomentum; lobes of sternite 5 bearing 3 long bristles marginally, approximately 3X as long as other bristles present on sternite 5. Cerci almost flat when viewed laterally, narrow and finger-like in posterior view, not fused medially, maintaining an almost equidistant separation along their entire length; cerci covered in long setulae dorsally, tapering at around 2/3 the length of the appendage, and with apex bare. Surstylus short and truncate, approximately 1/2 as long as cerci, appearing rounded and sub-triangular with a slight hook to the tip when viewed laterally; distal half of lateral surface of surstylus with several stout bristles. Epandrium when viewed laterally extending backwards, 3/4 length of cerci. Phallus short and stout, approximately the same length as cerci. Postgonite 1/2 as long as phalloapodeme with a moderate forward curve.</p><p><bold>Female</bold> (Fig. <xref ref-type="fig" rid="F1237634">2</xref><xref ref-type="fig" rid="F1237642">d</xref>, <xref ref-type="fig" rid="F1237643">e</xref>, <xref ref-type="fig" rid="F1237644">f</xref>). <bold>Head</bold> (Fig. <xref ref-type="fig" rid="F1237634">2</xref><xref ref-type="fig" rid="F1237644">f</xref>): frontal vitta dark black, parallel-sided, less than the width of the ocellar triangle; fronto-orbital plate 3X as wide as frontal vitta; frontal bristles not reaching below level of arista; black setulae on fronto-orbital plate extending to level of pedicel; 2 proclinate orbital bristles present; arista black and bare; parafrontal with golden tomentum covering over 80% of its surface; parafacial silvery; palpi yellow and haired. <bold>Thorax</bold> (Fig. <xref ref-type="fig" rid="F1237634">2</xref><xref ref-type="fig" rid="F1237642">d</xref>, <xref ref-type="fig" rid="F1237643">e</xref>): grayish, with distinctive brassy tomentosity apparent when viewed under the microscope; four longitudinal black vittae, the middle pair extending only down 1/3 of thorax, postsuturally; scutellum bearing white or yellowish tomentosity over 4/5 of its surface. Legs and wings as in males. <bold>Abdomen</bold> (Fig. <xref ref-type="fig" rid="F1237634">2</xref><xref ref-type="fig" rid="F1237642">d</xref>​): abdominal tergites dark velvety black, with bright yellowish bands covering up to 1/2 or more of tergal surface along anterior margin of tergites 3, 4 and 5; syntergite 1+2, and tergites 3, 4 and 5 possessing median marginal bristles, reduced on syntergite 1+2.</p></tp:treatment-sec><tp:treatment-sec sec-type="Diagnosis"><title>Diagnosis</title><p>Fronto-orbital plate with golden tomentum along the margin of the frontal vitta, parafacial silver. Abdominal tergites 3, 4, and 5 bearing a brassy tomentosity on anterior margin, extending at least along 1/2 of tergal surface, with females bearing additional brassy tomentosity on thorax. Calypters pale translucent. Hind tibia with a regularly spaced comb of hairs 2X as long as tibia is wide. Ventrolateral surface of syntergite 1+2, 3 and 4 with orange ground color. Syntergite 1+2 possessing reduced median marginal bristles, only 2X as long as abdominal hairs. Epandrium when viewed laterally extending backwards, 3/4 length of cerci; phallus short and stout, approximately same length as cerci; postgonite 1/2 as long as phalloapodeme with a moderate forward curve. <italic><tp:taxon-name><tp:taxon-name-part taxon-name-part-type="genus">Ametadoria</tp:taxon-name-part> <tp:taxon-name-part taxon-name-part-type="species">karolramosae</tp:taxon-name-part></tp:taxon-name></italic> is differentiated from its most similar congener, <italic><tp:taxon-name><tp:taxon-name-part taxon-name-part-type="genus">A.</tp:taxon-name-part> <tp:taxon-name-part taxon-name-part-type="species">unispinosa</tp:taxon-name-part></tp:taxon-name></italic>, by the following traits: the presence of marginal bristles on syntergite 1+2, the ventrolateral orange ground color on the abdomen, and its pale translucent calypters.</p></tp:treatment-sec><tp:treatment-sec sec-type="Etymology"><title>Etymology</title><p><italic><tp:taxon-name><tp:taxon-name-part taxon-name-part-type="genus">Ametadoria</tp:taxon-name-part> <tp:taxon-name-part taxon-name-part-type="species">karolramosae</tp:taxon-name-part></tp:taxon-name></italic> is named in recognition of Karol Ramos Méndez for her contributions to the accounting team for Area de Conservación Guanacaste, the forest this fly lives in.</p></tp:treatment-sec><tp:treatment-sec sec-type="Distribution"><title>Distribution</title><p>Costa Rica, ACG, Prov. Guanacaste, dry forest, 295m elevation.</p></tp:treatment-sec><tp:treatment-sec sec-type="Ecology"><title>Ecology</title><p>Host: <italic><tp:taxon-name><tp:taxon-name-part taxon-name-part-type="genus">Ametadoria</tp:taxon-name-part> <tp:taxon-name-part taxon-name-part-type="species">karolramosae</tp:taxon-name-part></tp:taxon-name></italic> was reared from one species of unidentified <tp:taxon-name><tp:taxon-name-part taxon-name-part-type="family">Zygaenidae</tp:taxon-name-part></tp:taxon-name> feeding on <italic><tp:taxon-name><tp:taxon-name-part taxon-name-part-type="genus">Cissus</tp:taxon-name-part> <tp:taxon-name-part taxon-name-part-type="species">alata</tp:taxon-name-part></tp:taxon-name></italic> (<tp:taxon-name><tp:taxon-name-part taxon-name-part-type="family">Vitaceae</tp:taxon-name-part></tp:taxon-name>).</p></tp:treatment-sec><tp:treatment-sec><!--Section generated to contain objects referenced in tp:taxon-treatment.--><fig-group id="F1237634" position="float" orientation="portrait"><caption><p><italic><tp:taxon-name><tp:taxon-name-part taxon-name-part-type="genus">Ametadoria</tp:taxon-name-part> <tp:taxon-name-part taxon-name-part-type="species">karolramosae</tp:taxon-name-part></tp:taxon-name></italic> <bold>sp. nov.</bold>; <bold>a-c</bold>: holotype male; <bold>d-f</bold>: paratype female (DHJPAR0048666)</p></caption><fig id="F1237639" position="float" orientation="portrait"><label>Figure 2a.</label><caption><p>Habitus, dorsal</p></caption><graphic xmlns:xlink="http://www.w3.org/1999/xlink" xlink:href="biodiversity_data_journal-3-e5039-g002_a.jpg" xlink:type="simple" position="float" orientation="portrait" id="oo_38736.jpg"/></fig><fig id="F1237640" position="float" orientation="portrait"><label>Figure 2b.</label><caption><p>Habitus, lateral</p></caption><graphic xmlns:xlink="http://www.w3.org/1999/xlink" xlink:href="biodiversity_data_journal-3-e5039-g002_b.jpg" xlink:type="simple" position="float" orientation="portrait" id="oo_38737.jpg"/></fig><fig id="F1237641" position="float" orientation="portrait"><label>Figure 2c.</label><caption><p>Head, frontal</p></caption><graphic xmlns:xlink="http://www.w3.org/1999/xlink" xlink:href="biodiversity_data_journal-3-e5039-g002_c.jpg" xlink:type="simple" position="float" orientation="portrait" id="oo_38738.jpg"/></fig><fig id="F1237642" position="float" orientation="portrait"><label>Figure 2d.</label><caption><p>Habitus, dorsal</p></caption><graphic xmlns:xlink="http://www.w3.org/1999/xlink" xlink:href="biodiversity_data_journal-3-e5039-g002_d.jpg" xlink:type="simple" position="float" orientation="portrait" id="oo_38739.jpg"/></fig><fig id="F1237643" position="float" orientation="portrait"><label>Figure 2e.</label><caption><p>Habitus, lateral</p></caption><graphic xmlns:xlink="http://www.w3.org/1999/xlink" xlink:href="biodiversity_data_journal-3-e5039-g002_e.jpg" xlink:type="simple" position="float" orientation="portrait" id="oo_38741.jpg"/></fig><fig id="F1237644" position="float" orientation="portrait"><label>Figure 2f.</label><caption><p>Head, frontal</p></caption><graphic xmlns:xlink="http://www.w3.org/1999/xlink" xlink:href="biodiversity_data_journal-3-e5039-g002_f.jpg" xlink:type="simple" position="float" orientation="portrait" id="oo_38740.jpg"/></fig></fig-group><fig id="F1237639" position="float" orientation="portrait"><label>Figure 2a.</label><caption><p>Habitus, dorsal</p></caption><graphic xmlns:xlink="http://www.w3.org/1999/xlink" xlink:href="biodiversity_data_journal-3-e5039-g002_a.jpg" xlink:type="simple" position="float" orientation="portrait" id="oo_38736.jpg"/></fig><fig id="F1237640" position="float" orientation="portrait"><label>Figure 2b.</label><caption><p>Habitus, lateral</p></caption><graphic xmlns:xlink="http://www.w3.org/1999/xlink" xlink:href="biodiversity_data_journal-3-e5039-g002_b.jpg" xlink:type="simple" position="float" orientation="portrait" id="oo_38737.jpg"/></fig><fig id="F1237641" position="float" orientation="portrait"><label>Figure 2c.</label><caption><p>Head, frontal</p></caption><graphic xmlns:xlink="http://www.w3.org/1999/xlink" xlink:href="biodiversity_data_journal-3-e5039-g002_c.jpg" xlink:type="simple" position="float" orientation="portrait" id="oo_38738.jpg"/></fig><fig-group id="F1237654" position="float" orientation="portrait"><caption><p>Male terminalia, dorsal view</p></caption><fig id="F1237659" position="float" orientation="portrait"><label>Figure 5a.</label><caption><p><italic><tp:taxon-name><tp:taxon-name-part taxon-name-part-type="genus">Ametadoria</tp:taxon-name-part> <tp:taxon-name-part taxon-name-part-type="species">karolramosae</tp:taxon-name-part></tp:taxon-name></italic> (paratype, DHJPAR0040114)</p></caption><graphic xmlns:xlink="http://www.w3.org/1999/xlink" xlink:href="biodiversity_data_journal-3-e5039-g005_a.jpg" xlink:type="simple" position="float" orientation="portrait" id="oo_38742.jpg"/></fig><fig id="F1237660" position="float" orientation="portrait"><label>Figure 5b.</label><caption><p><italic><tp:taxon-name><tp:taxon-name-part taxon-name-part-type="genus">Ametadoria</tp:taxon-name-part> <tp:taxon-name-part taxon-name-part-type="species">leticiamartinezae</tp:taxon-name-part></tp:taxon-name></italic> (paratype, DHJPAR0018978)</p></caption><graphic xmlns:xlink="http://www.w3.org/1999/xlink" xlink:href="biodiversity_data_journal-3-e5039-g005_b.jpg" xlink:type="simple" position="float" orientation="portrait" id="oo_38746.jpg"/></fig><fig id="F1237661" position="float" orientation="portrait"><label>Figure 5c.</label><caption><p><italic><tp:taxon-name><tp:taxon-name-part taxon-name-part-type="genus">Ametadoria</tp:taxon-name-part> <tp:taxon-name-part taxon-name-part-type="species">mauriciogurdiani</tp:taxon-name-part></tp:taxon-name></italic> (paratype, DHJPAR0049512)</p></caption><graphic xmlns:xlink="http://www.w3.org/1999/xlink" xlink:href="biodiversity_data_journal-3-e5039-g005_c.jpg" xlink:type="simple" position="float" orientation="portrait" id="oo_38745.jpg"/></fig></fig-group><fig id="F1237659" position="float" orientation="portrait"><label>Figure 5a.</label><caption><p><italic><tp:taxon-name><tp:taxon-name-part taxon-name-part-type="genus">Ametadoria</tp:taxon-name-part> <tp:taxon-name-part taxon-name-part-type="species">karolramosae</tp:taxon-name-part></tp:taxon-name></italic> (paratype, DHJPAR0040114)</p></caption><graphic xmlns:xlink="http://www.w3.org/1999/xlink" xlink:href="biodiversity_data_journal-3-e5039-g005_a.jpg" xlink:type="simple" position="float" orientation="portrait" id="oo_38742.jpg"/></fig><fig-group id="F1237663" position="float" orientation="portrait"><caption><p>Male terminalia, lateral view</p><p>Abbreviations: acroph = acrophallus; bac scl = bacilliform sclerite; cerc = cercus; distph = distiphallus; epand= epandrium; hypd = hypandrium; pgt = postgonite; phapod = phalloapodeme; pregt = pregonite; sur = surstylus.</p></caption><fig id="F1237668" position="float" orientation="portrait"><label>Figure 6a.</label><caption><p><italic><tp:taxon-name><tp:taxon-name-part taxon-name-part-type="genus">Ametadoria</tp:taxon-name-part> <tp:taxon-name-part taxon-name-part-type="species">karolramosae</tp:taxon-name-part></tp:taxon-name></italic> (paratype, DHJPAR0040114)</p></caption><graphic xmlns:xlink="http://www.w3.org/1999/xlink" xlink:href="biodiversity_data_journal-3-e5039-g006_a.jpg" xlink:type="simple" position="float" orientation="portrait" id="oo_43299.jpg"/></fig><fig id="F1237669" position="float" orientation="portrait"><label>Figure 6b.</label><caption><p><italic><tp:taxon-name><tp:taxon-name-part taxon-name-part-type="genus">Ametadoria</tp:taxon-name-part> <tp:taxon-name-part taxon-name-part-type="species">leticiamartinezae</tp:taxon-name-part></tp:taxon-name></italic> (paratype, DHJPAR0018978)</p></caption><graphic xmlns:xlink="http://www.w3.org/1999/xlink" xlink:href="biodiversity_data_journal-3-e5039-g006_b.jpg" xlink:type="simple" position="float" orientation="portrait" id="oo_43300.jpg"/></fig><fig id="F1237670" position="float" orientation="portrait"><label>Figure 6c.</label><caption><p><italic><tp:taxon-name><tp:taxon-name-part taxon-name-part-type="genus">Ametadoria</tp:taxon-name-part> <tp:taxon-name-part taxon-name-part-type="species">mauriciogurdiani</tp:taxon-name-part></tp:taxon-name></italic> (paratype, DHJPAR0049512)</p></caption><graphic xmlns:xlink="http://www.w3.org/1999/xlink" xlink:href="biodiversity_data_journal-3-e5039-g006_c.jpg" xlink:type="simple" position="float" orientation="portrait" id="oo_43301.jpg"/></fig></fig-group><fig id="F1237668" position="float" orientation="portrait"><label>Figure 6a.</label><caption><p><italic><tp:taxon-name><tp:taxon-name-part taxon-name-part-type="genus">Ametadoria</tp:taxon-name-part> <tp:taxon-name-part taxon-name-part-type="species">karolramosae</tp:taxon-name-part></tp:taxon-name></italic> (paratype, DHJPAR0040114)</p></caption><graphic xmlns:xlink="http://www.w3.org/1999/xlink" xlink:href="biodiversity_data_journal-3-e5039-g006_a.jpg" xlink:type="simple" position="float" orientation="portrait" id="oo_43299.jpg"/></fig><fig-group id="F1237672" position="float" orientation="portrait"><caption><p>Male terminalia, sternite 5</p></caption><fig id="F1237677" position="float" orientation="portrait"><label>Figure 7a.</label><caption><p><italic><tp:taxon-name><tp:taxon-name-part taxon-name-part-type="genus">Ametadoria</tp:taxon-name-part> <tp:taxon-name-part taxon-name-part-type="species">karolramosae</tp:taxon-name-part></tp:taxon-name></italic> (paratype, DHJPAR0040114)</p></caption><graphic xmlns:xlink="http://www.w3.org/1999/xlink" xlink:href="biodiversity_data_journal-3-e5039-g007_a.jpg" xlink:type="simple" position="float" orientation="portrait" id="oo_38751.jpg"/></fig><fig id="F1237678" position="float" orientation="portrait"><label>Figure 7b.</label><caption><p><italic><tp:taxon-name><tp:taxon-name-part taxon-name-part-type="genus">Ametadoria</tp:taxon-name-part> <tp:taxon-name-part taxon-name-part-type="species">leticiamartinezae</tp:taxon-name-part></tp:taxon-name></italic> (paratype, DHJPAR0018978)</p></caption><graphic xmlns:xlink="http://www.w3.org/1999/xlink" xlink:href="biodiversity_data_journal-3-e5039-g007_b.jpg" xlink:type="simple" position="float" orientation="portrait" id="oo_38753.jpg"/></fig><fig id="F1237679" position="float" orientation="portrait"><label>Figure 7c.</label><caption><p><italic><tp:taxon-name><tp:taxon-name-part taxon-name-part-type="genus">Ametadoria</tp:taxon-name-part> <tp:taxon-name-part taxon-name-part-type="species">mauriciogurdiani</tp:taxon-name-part></tp:taxon-name></italic> (paratype, DHJPAR0049512)</p></caption><graphic xmlns:xlink="http://www.w3.org/1999/xlink" xlink:href="biodiversity_data_journal-3-e5039-g007_c.jpg" xlink:type="simple" position="float" orientation="portrait" id="oo_38752.jpg"/></fig></fig-group><fig id="F1237677" position="float" orientation="portrait"><label>Figure 7a.</label><caption><p><italic><tp:taxon-name><tp:taxon-name-part taxon-name-part-type="genus">Ametadoria</tp:taxon-name-part> <tp:taxon-name-part taxon-name-part-type="species">karolramosae</tp:taxon-name-part></tp:taxon-name></italic> (paratype, DHJPAR0040114)</p></caption><graphic xmlns:xlink="http://www.w3.org/1999/xlink" xlink:href="biodiversity_data_journal-3-e5039-g007_a.jpg" xlink:type="simple" position="float" orientation="portrait" id="oo_38751.jpg"/></fig><fig id="F1237642" position="float" orientation="portrait"><label>Figure 2d.</label><caption><p>Habitus, dorsal</p></caption><graphic xmlns:xlink="http://www.w3.org/1999/xlink" xlink:href="biodiversity_data_journal-3-e5039-g002_d.jpg" xlink:type="simple" position="float" orientation="portrait" id="oo_38739.jpg"/></fig><fig id="F1237643" position="float" orientation="portrait"><label>Figure 2e.</label><caption><p>Habitus, lateral</p></caption><graphic xmlns:xlink="http://www.w3.org/1999/xlink" xlink:href="biodiversity_data_journal-3-e5039-g002_e.jpg" xlink:type="simple" position="float" orientation="portrait" id="oo_38741.jpg"/></fig><fig id="F1237644" position="float" orientation="portrait"><label>Figure 2f.</label><caption><p>Head, frontal</p></caption><graphic xmlns:xlink="http://www.w3.org/1999/xlink" xlink:href="biodiversity_data_journal-3-e5039-g002_f.jpg" xlink:type="simple" position="float" orientation="portrait" id="oo_38740.jpg"/></fig></tp:treatment-sec></tp:taxon-treatment>
